# Supplementary material for: Habitat selection and diurnal refugia of gray foxes in southwestern Georgia, USA
Source: PLoS One. 2017 Oct 17;12(10):e0186402. doi: 10.1371/journal.pone.0186402 (PMC5645120; doi:10.1371/journal.pone.0186402)
Supplement: S1 Appendix — (XLSX) [file pone.0186402.s001.xlsx]

## Sheet: About Data
Data file for manuscript: Habitat Selection and Diurnal Refugia of Gray Foxes in Southwestern Georgia, USA
The analyses in this paper were conducted using animal specific distance ratios, which are
derived by calculating observed, and expected values. The numerators are the mean distance
from used locations to each habitat type and the denominator are the expected distances to each
habitat using all raster cells within the home range. We conducted analyses that first tested for
effects of sex, season and time of day and then after not finding an effect we conducted
composite analyses. Accordingly, we provide data for each of these analyses.
First, we tested for sex, season, and time of day (TOD) effects on selection within the home
range. The data file for this test is in Excel sheet “Seasonal_TOD_Sex_Selection_HR.” After finding no
effect of season, sex, TOD or interations we conducted a composite analysis for selection within the home
range using Excel sheet “Composite_Selection_HR.” For selection of locations within
the core area we first tested for sex and seasonal effects using Excel sheet “Seasonal_Core_Area.”
After finding no effect of sex or season we conducted a composite analyses using Excel sheet
“Composite_Core_Area.” We tested for sex and seasonal effects on selection of diurnal refugia
using Excel sheet ” Seasonal_Selection_Refugia” and after finding no effects of season or sex
we conducted a composite analyses using Excel sheet “ Composite_Refugia.”

## Sheet: Seasonal_TOD_Sex_Selection_HR
an_id	season	sex	TOD (d = day, n = night)	Wetlands	Human Use	Pasture	Hardwood	Pine	Mixed	ShrubScrub	Ag	Road
102	win	m	d	2.36883	1.20189	1.34741	0.193061	1.21194	1.14389	1.50761	1.07477	1.1165
103	win	f	d	1.19709	1.08711	0.593584	1.10095	0.729836	0.557911	1.62403	1.10171	0.428221
104	win	m	d	0.698744	0.916819	1.33131	1.1404	0.549327	0.646687	1.10578	1.13859	0.726693
107	win	m	d	1.20112	1.04068	0.802475	0.675254	0.456205	0.865102	1.68428	1.33035	0.613362
109	win	f	d	0.157996	0.711605	0.794262	0.777324	0.712018	0.159304	0.652673	0.999431	0.639836
114	win	f	d	0.834299	0.933678	0.179545	0.641155	1.03604	0.764522	0.67382	1.25559	0.328913
115	win	m	d	0.367918	0.473026	0.695843	1.22575	1.20931	0.489135	0.385785	1.81487	0.740466
120	win	m	d	0.996583	0.606166	0.568947	0.616766	0.0814718	1.09318	0.505024	0.472035	0.308665
121	win	m	d	1.34231	1.01786	0.872978	0.860043	1.07077	0.69166	0.730111	1.18616	0.546715
125	win	f	d	0.530229	0.426459	1.12427	0.440204	0.591546	1.22144	1.1427	1.02925	1.41051
126	win	m	d	0.456026	0.660788	0.807838	0.343368	0.757494	0.841477	0.305619	0.657771	1.16178
128	win	m	d	0.303155	0.644667	0.558595	0.717307	1.02913	1.11514	0.510027	1.31702	0.686235
102	win	m	n	2.05907	1.04472	1.00518	0.460591	1.12299	1.08129	1.06088	1.06671	0.973283
103	win	f	n	1.09616	0.995453	1.06398	0.879306	1.00653	0.769894	1.26461	0.957886	0.764592
104	win	m	n	0.732859	0.961582	1.12292	0.973696	0.55156	1.06814	0.88012	0.833979	0.926281
107	win	m	n	1.09276	0.946797	0.879202	0.545952	0.674693	0.940152	1.4401	1.55832	0.784608
109	win	f	n	0.150734	0.678896	1.08803	0.793221	0.856724	0.388039	0.679617	0.841552	0.66602
114	win	f	n	0.841249	0.941456	0.67732	0.769056	0.776294	0.715847	0.788602	0.926196	0.816261
115	win	m	n	0.503249	0.647018	0.697975	0.844335	0.776847	0.719604	0.673878	1.21775	0.715843
120	win	m	n	1.51259	0.920022	0.951972	0.896229	0.479392	1.08604	0.780994	0.761508	0.731457
121	win	m	n	1.0694	0.81092	0.974409	0.639078	1.33653	0.921338	1.0745	0.809204	0.452954
125	win	f	n	0.818413	0.658244	0.80852	0.821654	0.853465	0.995605	1.0104	1.0292	1.29973
126	win	m	n	0.526988	0.763613	0.788623	0.652079	1.19615	0.66986	0.785537	0.690538	0.981847
128	win	m	n	0.321383	0.683429	0.822634	0.692846	1.05126	1.14579	0.869872	1.00109	0.674479
102	spr	m	d	1.42264	0.871444	0.875785	1.24796	0.926451	1.06358	1.01223	0.532573	0.675943
103	spr	f	d	0.800202	0.715514	1.18032	1.02036	0.303115	0.888871	1.25852	0.587097	0.34851
103	spr	f	d	1.36406	1.07245	1.28614	0.874945	0.842588	0.457339	1.39837	0.836569	0.625207
104	spr	m	d	0.770239	1.06736	0.965005	0.971271	2.29516	0.88103	1.3249	0.999638	0.803338
107	spr	m	d	1.57886	1.40312	1.08639	1.29599	0.778647	0.402411	1.23137	0.766481	1.10376
107	spr	m	d	1.05312	1.52842	1.23611	1.41971	0.418154	0.992966	1.00269	1.01137	0.865026
109	spr	f	d	0.538062	1.66217	0.724698	0.1207	1.54882	1.44298	1.11779	1.29774	1.02558
109	spr	f	d	0.608212	0.740042	1.53388	0.565139	0.493374	0.479182	0.550094	0.767079	0.743514
125	spr	f	d	0.579775	0.505169	1.25937	0.743972	1.07072	0.980677	1.07215	1.04317	0.946394
126	spr	m	d	0.460641	0.548029	1.12951	0.905122	1.38554	0.185852	0.308534	0.698699	0.781788
128	spr	m	d	0.288158	0.606955	0.661022	1.16823	0.782157	1.0197	0.474457	1.77823	0.591766
131	spr	m	d	0.426562	0.590053	0.528297	0.473337	0.54491	0.692136	0.590389	0.993347	0.819168
132	spr	f	d	0.867216	1.5382	1.67414	1.18823	0.0589465	0.913484	1.3072	0.787927	0.465959
133	spr	m	d	0.376954	0.546675	0.730159	1.10254	0.627842	1.11726	0.883458	0.967985	0.537368
134	spr	m	d	0.5048	0.866145	0.716443	0.0375485	1.44501	0.921917	0.639377	0.840037	1.27287
135	spr	f	d	0.987952	1.30337	0.805098	1.27987	0.72712	1.24698	0.423295	1.96776	1.11159
136	spr	f	d	0.508062	0.878685	0.911878	0.0719659	1.14178	0.963472	0.80415	0.935195	1.0514
137	spr	m	d	0.469985	0.48143	1.33865	0.761696	1.24763	0.4151	0.606163	0.393524	0.647894
138	spr	m	d	0.533243	0.52035	1.07156	0.572166	0.915257	0.905239	1.16751	1.07131	1.14267
139	spr	f	d	0.467478	0.434997	1.65253	0.796057	1.46024	0.432438	0.713654	0.434296	0.748937
140	spr	m	d	0.681335	0.966961	1.01559	0.773877	0.662248	0.311746	0.741296	1.4447	0.915218
142	spr	f	d	0.546084	0.878548	0.816687	0.583223	0.394999	0.325298	0.505407	1.34697	0.597041
143	spr	m	d	0.402018	0.828868	1.36231	0.447428	0.339341	0.692165	0.611855	1.27751	1.25838
102	spr	m	n	1.64778	1.00935	0.940077	0.774309	0.807243	1.00174	1.02915	0.838825	0.917921
103	spr	f	n	1.06488	0.952183	1.08366	0.937686	0.726175	0.702914	1.29925	0.860581	0.683134
103	spr	f	n	1.27612	1.00331	1.5494	0.667645	1.05239	0.504952	1.41093	0.825295	0.61877
104	spr	m	n	0.889045	1.232	0.914794	1.17531	1.02379	0.959478	1.36571	1.13005	0.969563
107	spr	m	n	1.31504	1.16866	0.867777	0.995702	0.92851	0.618246	0.933614	1.02197	1.12854
107	spr	m	n	0.816153	1.1845	1.21754	1.16656	0.470037	0.999001	0.951434	1.15513	0.749042
109	spr	f	n	0.405307	1.25207	0.822989	0.679055	1.22608	1.10617	1.03414	1.20423	0.974404
109	spr	f	n	0.627941	0.764047	1.25136	0.795225	0.906669	0.769118	0.916604	0.856308	0.821643
125	spr	f	n	0.949239	0.82709	0.705062	0.950484	0.99015	1.0113	0.929533	0.993559	1.17896
126	spr	m	n	0.652002	0.775692	0.748534	0.809112	1.2767	0.783359	0.855794	0.835871	0.801746
128	spr	m	n	0.358031	0.754131	0.796735	0.85874	1.00056	1.09763	0.953	1.02324	0.774933
131	spr	m	n	0.548068	0.75813	0.783929	0.596447	0.562529	0.901767	0.848155	0.951372	0.92923
132	spr	f	n	0.611807	1.08517	1.15775	0.892883	0.706756	0.991199	1.21742	0.884234	0.701617
133	spr	m	n	0.385555	0.559148	0.806781	0.824994	0.704342	0.943085	0.861201	1.14376	0.562389
134	spr	m	n	0.548075	0.940396	0.95085	0.533889	1.2102	0.937431	0.909791	1.13422	0.98965
135	spr	f	n	0.853199	1.12559	1.03427	0.930938	0.863463	1.09572	0.89684	1.39913	1.08258
136	spr	f	n	0.536316	0.92755	1.10775	0.461255	1.23615	0.911851	0.98165	1.29022	0.88255
137	spr	m	n	0.86814	0.889279	1.1119	0.955374	0.963134	0.699459	0.905633	1.04482	0.829619
138	spr	m	n	0.701294	0.684338	0.862318	0.84063	1.0005	1.0014	1.07766	1.03473	1.15316
139	spr	f	n	0.934972	0.870009	1.36338	0.930238	1.18653	0.492362	1.0183	0.803264	0.692632
140	spr	m	n	0.57199	0.811777	0.826682	0.787807	0.783381	0.821392	0.797612	0.880918	0.810416
142	spr	f	n	0.498272	0.801627	0.865449	0.785134	0.622153	0.810856	0.749823	1.03886	0.759708
143	spr	m	n	0.40115	0.827078	0.954564	1.05168	0.688514	0.908206	0.762874	1.17787	1.04146
102	sum	m	d	1.81529	1.07296	1.39149	1.57681	1.53442	1.20379	1.41885	0.173278	0.793323
103	sum	f	d	1.22752	1.1624	0.82449	1.29128	0.514485	0.704123	1.07925	0.929278	0.796261
103	sum	f	d	1.2332	1.11747	0.909651	0.95625	0.602343	0.770417	1.20053	0.920339	0.666921
125	sum	f	d	0.530036	0.538696	1.21335	0.718933	1.25908	0.562872	1.01318	1.0683	0.514495
131	sum	m	d	0.728944	0.974935	1.01403	0.943136	1.13552	1.01998	1.02876	0.180614	1.0075
132	sum	f	d	0.547758	0.789969	1.62736	0.833627	0.742277	1.25964	1.15903	0.501806	1.17596
133	sum	m	d	0.226512	0.418086	0.810541	0.751977	1.94106	1.59135	0.508547	0.534156	0.494567
134	sum	m	d	0.509517	1.00733	0.84361	0.196322	1.12618	0.929202	0.925505	0.787837	1.03391
135	sum	f	d	0.711735	1.03216	1.2407	1.30006	0.735838	1.02329	1.27373	0.134688	0.819639
136	sum	f	d	0.522844	1.00747	0.818958	0.17006	1.1055	0.917285	0.802123	0.803578	1.13747
137	sum	m	d	0.481824	0.492024	1.44515	1.23954	1.2846	0.402876	0.812509	1.44751	0.974214
138	sum	m	d	0.576266	0.545924	0.99441	0.656076	1.72767	0.487648	1.11966	1.16235	0.705229
139	sum	f	d	0.450668	0.470076	1.44354	1.16168	1.11669	0.47545	0.691101	1.55794	1.07131
140	sum	m	d	0.567466	0.657519	0.590896	1.31847	0.81074	0.699659	0.910789	0.507542	0.572785
142	sum	f	d	0.480565	0.697324	0.509343	0.821303	0.623028	0.544585	0.57304	0.463652	0.474788
143	sum	m	d	0.67107	1.44481	1.35535	0.574482	1.26483	0.859354	0.871527	0.364161	1.45067
144	sum	f	d	0.493473	0.604526	0.943264	0.800209	0.528485	1.03705	1.48242	0.515957	0.606128
102	sum	m	n	1.38203	0.816874	1.03876	0.79326	1.14233	1.08796	0.900391	0.668154	0.84274
103	sum	f	n	1.02231	0.968073	0.946097	0.865676	0.931812	0.807827	1.21872	0.910128	0.739828
103	sum	f	n	1.02898	0.932414	0.985777	0.809981	0.859813	0.842866	1.23369	0.913713	0.761517
125	sum	f	n	0.847077	0.860917	0.707983	1.08903	1.06491	1.03906	0.97045	1.05494	0.903772
131	sum	m	n	0.666502	0.891421	0.869382	0.654416	0.677381	0.924899	0.973258	1.32947	0.899192
132	sum	f	n	0.530042	0.76442	1.14513	0.680453	0.654342	0.999228	1.26615	0.77024	0.866762
133	sum	m	n	0.309366	0.571016	0.820979	0.733835	1.81332	1.48163	0.543093	0.661724	0.592088
134	sum	m	n	0.456135	0.901788	0.928638	0.851948	0.873619	1.03103	0.987539	1.56298	0.905111
135	sum	f	n	0.620448	0.89977	1.07007	0.890204	0.972356	1.08759	1.08833	0.83211	1.00889
136	sum	f	n	0.445156	0.857774	0.923348	0.739245	1.15453	0.965742	0.986195	1.39145	0.929358
137	sum	m	n	0.846677	0.8646	1.20207	1.14669	1.2113	0.767797	1.04384	1.14067	0.950274
138	sum	m	n	0.704745	0.667638	0.878669	0.988877	1.1758	0.786075	0.978895	1.07838	0.8535
139	sum	f	n	0.803796	0.838411	1.26528	1.04358	1.15579	0.52055	0.926136	1.37424	0.853208
140	sum	m	n	0.583894	0.676554	0.771554	0.994284	0.876752	0.902997	0.8844	0.69036	0.706948
142	sum	f	n	0.476587	0.691551	0.71466	0.804699	0.809772	0.767906	0.841997	0.880811	0.737357
143	sum	m	n	0.358235	0.77128	0.92403	1.01383	0.55726	0.924353	0.840942	1.33528	0.897037
144	sum	f	n	0.559652	0.685599	0.945175	0.899489	0.618217	0.984478	1.21738	0.718364	0.783792
102	fal	m	d	1.57547	0.837662	0.661737	0.421348	0.697376	1.13144	0.940738	1.40582	1.42714
103	fal	f	d	1.69734	1.51804	0.247814	1.47961	0.950657	0.561555	1.00985	1.45522	1.61429
114	fal	f	d	0.55661	1.10638	0.132624	0.789154	0.692569	1.52344	0.484221	1.49491	0.227566
115	fal	m	d	0.878255	0.847982	0.609184	0.565149	2.25758	0.440531	0.611061	0.833513	1.79148
135	fal	f	d	0.470987	0.85069	1.08973	0.869861	0.456546	1.17653	0.904123	0.694068	1.0134
144	fal	f	d	0.515814	0.560868	0.894146	0.623025	0.426559	1.09924	1.38206	0.568142	0.378872
146	fal	f	d	1.66639	1.26623	0.648988	1.77804	0.952542	0.92954	0.203915	2.12435	1.26584
102	fal	m	n	1.57178	0.8357	0.811992	0.612297	0.988081	1.10403	0.783755	1.06751	1.08158
103	fal	f	n	1.119	1.0008	0.889946	0.95855	1.01782	0.879668	1.10559	0.98554	0.819959
114	fal	f	n	0.499627	0.99311	0.707275	0.842154	0.823906	1.1534	0.887303	1.06006	0.762404
115	fal	m	n	0.762639	0.736352	0.736483	0.730941	1.12667	0.780003	0.735004	1.15176	1.10448
135	fal	f	n	0.461799	0.834095	1.18548	0.700009	0.749352	1.09551	1.16345	0.853722	0.92426
144	fal	f	n	0.585403	0.636534	0.976696	0.912813	0.697833	1.04131	1.10421	0.991974	0.746875
146	fal	f	n	1.31722	1.00091	0.934848	0.962759	1.04989	1.02996	0.765479	1.27036	0.954481

## Sheet: Composite_Selection_HR
an_id	Wetlands	Human Use	Pasture	Hardwood	Pine	Mixed	ShrubScrub	Ag	Road	sex	yr
102	0.854822	0.746463	0.998711	0.712977	1.24931	1.35757	0.939065	0.710883	0.936196	M	14
103	0.854545	1.04603	0.839878	1.07606	0.516931	0.589225	1.33982	0.938115	0.636211	F	14
104	0.98281	1.14612	1.04183	1.0101	1.15508	0.932037	1.2029	0.983167	0.932388	M	14
107	1.05828	1.18959	1.09983	0.965689	0.445035	0.943036	1.23465	1.1831	0.843716	M	14
109	1.2799	0.71077	1.32994	0.68276	0.739455	0.587306	0.777747	0.818842	0.726426	F	14
114	1.04993	1.03678	0.486353	0.719318	0.767661	1.05695	0.648243	1.1443	0.569853	F	14
115	0.839874	0.786877	0.817176	0.856665	1.2959	0.772905	0.698556	1.05507	1.06722	M	14
121	1.11412	1.12587	1.18683	0.962075	1.21367	1.03006	0.877103	1.08233	0.836217	M	14
125	0.590254	0.668145	0.898688	0.712148	1.11064	0.901378	1.05401	1.04421	1.04635	F	15
126	1.15076	0.625459	0.923137	0.70858	1.24563	0.541865	0.563644	0.703089	0.912605	M	15
128	0.965809	0.656482	0.731449	0.858972	0.955999	1.11962	0.751803	1.23552	0.6522	M	15
131	0.859912	0.698816	0.718859	0.557647	0.692743	0.858875	0.842499	0.852873	0.89165	M	15
132	0.935877	0.949528	1.12603	0.865513	0.510731	1.00744	1.42042	0.906298	0.733807	F	15
133	1.24878	0.548618	0.784119	0.972066	1.17623	1.1963	0.710492	1.04041	0.531946	M	15
134	1.01177	0.887102	0.871163	0.415581	1.14155	0.968344	0.797267	1.17857	1.03918	M	15
135	1.17933	1.06821	1.06156	1.01911	0.74078	1.17858	0.999638	0.824287	1.04023	F	15
136	0.972228	0.925961	0.900993	0.392487	1.24503	0.90759	0.91205	1.03014	1.03808	F	15
137	0.83843	0.731535	1.2775	0.980855	1.09155	0.585702	0.874598	0.887307	0.816077	M	15
138	0.456437	0.614981	0.935425	0.624754	1.35069	0.738841	1.09232	1.08182	0.930007	M	15
139	0.811461	0.668204	1.37562	0.935748	1.17065	0.451685	0.868955	0.919514	0.74166	F	15
140	0.853059	0.74482	0.736958	0.966546	0.740708	0.737489	0.804732	0.758199	0.736162	M	15
142	0.720914	0.738875	0.661116	0.761989	0.587409	0.679548	0.638418	0.777823	0.630073	F	15
143	1.19701	1.00663	1.16486	0.815544	0.615083	0.820251	0.787782	1.06512	1.19561	M	15
144	1.12566	0.650514	0.975906	1.06794	0.485396	1.06358	1.2224	0.964431	0.76795	F	15
146	1.05771	0.648815	0.471868	0.514008	1.97789	1.45927	0.621221	0.581445	0.594063	F	15

## Sheet: Seasonal_Core_Area
an_id	season	Wetlands	Human Use	Pasture	Hardwood	Pine	Mixed	ShrubScrub	Ag	Road
102	fal	0.650056	0.961596	0.501121	0.513579	0.614371	0.688196	0.713517	4.14622	1.57622
102	spr	1.12174	0.815519	0.900538	1.08918	0.927778	1.43053	1.14301	0.556267	0.549127
102	sum	1.62215	1.04298	1.1799	2.48762	1.17524	0.804479	1.35692	0.160449	0.661241
102	win	0.718284	0.803259	1.54187	0.0778321	2.1233	2.48352	1.3811	0.418926	0.942797
103	fal	0.50585	1.25598	0.408745	0.964621	0.971738	0.428642	1.63206	1.33488	0.935501
103	spr	1.02981	0.79007	1.29043	0.681238	0.580279	0.59171	1.55977	0.613701	0.254995
103	spr	0.612829	1.11482	1.65516	0.466219	0.734262	0.188814	1.67544	0.838073	0.453263
103	sum	0.761218	1.1479	0.799299	0.737562	0.718523	0.700255	1.13748	1.09804	0.787572
103	sum	0.995641	0.972857	1.08894	0.661712	1.00764	0.847586	1.23585	0.792784	0.619197
103	win	0.65486	1.24011	0.840496	1.19333	0.603199	0.309797	1.65332	0.976445	0.301791
104	spr	0.793376	1.07337	0.830087	1.11562	2.25247	0.960707	1.26227	1.11943	0.785549
104	win	1.03179	0.99152	1.56277	1.42329	0.272792	0.80159	1.03723	0.874859	0.832156
107	spr	0.694332	1.76323	1.30037	1.22697	0.673801	0.174257	1.19978	0.505799	1.43253
107	spr	1.64214	1.26231	0.961377	1.28995	0.00139724	0.842909	1.6696	1.93143	0.305872
107	win	1.12751	1.31535	0.983365	0.962698	0.820678	0.868964	1.06359	1.12014	0.98224
109	spr	1.03174	1.7293	0.587784	0.128256	1.64617	1.5005	1.10805	1.42728	0.994912
109	spr	0.931669	1.17852	1.22842	0.611561	0.67804	0.660988	0.50031	0.928883	1.06323
109	win	1.74249	0.245482	1.40806	1.02299	0.452112	0.00161235	0.447518	0.614356	0.241718
114	fal	1.02969	1.14745	0.11801	0.699091	0.716388	1.56917	0.414426	1.43685	0.225594
114	win	1.31664	0.897312	0.261889	0.597691	0.991669	0.692127	0.535007	1.04348	0.410543
115	fal	0.19446	0.889971	0.531384	0.409705	2.68982	0.385376	0.537049	0.558464	2.02484
115	win	1.29847	0.302475	0.600226	1.22283	0.435634	0.509714	0.400954	1.98893	0.33362
120	win	1.49939	0.548607	0.520784	0.498364	0.163672	1.23971	0.512999	0.382441	0.239957
121	win	0.48612	0.599784	0.608281	1.1535	0.962238	0.0728415	0.980793	0.99427	0.431796
125	spr	0.333815	0.388271	0.918862	0.626965	0.964555	0.911044	1.02788	1.15366	1.32804
125	sum	0.332641	0.434437	1.26197	1.06199	1.09974	0.452668	0.858105	1.07415	0.335122
125	win	0.4196	0.452393	0.762364	0.193836	0.449238	1.62794	1.12732	0.975874	1.97045
126	spr	1.10474	0.616036	0.86973	1.10964	1.58522	0.165852	0.471502	0.72728	0.540055
126	win	1.07833	0.556777	0.977355	0.319264	0.842037	0.548598	0.342587	0.579679	1.56591
128	spr	0.689357	0.456881	0.585251	1.06946	0.666202	1.25108	0.823923	1.53677	0.468064
128	win	1.47761	0.476357	0.591212	0.553534	1.16514	1.09935	0.538739	1.29616	0.518941
131	spr	0.818021	0.345424	0.605237	0.328181	0.164015	0.579184	0.575138	0.94099	0.639761
131	sum	0.676526	0.841646	0.88334	0.855723	1.01116	0.955435	0.934614	0.279926	0.89961
132	spr	1.16905	1.60185	1.46467	1.26984	0.0199718	0.798299	1.43274	0.800133	0.317707
132	sum	0.390402	0.747268	2.14351	1.18235	0.681242	1.36727	0.981665	0.0125378	1.59541
133	spr	0.333179	0.52244	0.691775	1.06883	0.101057	1.22554	0.900987	1.25044	0.230072
133	sum	2.1844	0.417509	0.998474	0.657573	2.13002	1.71785	0.289129	0.557116	0.428624
134	spr	0.986268	0.829744	0.699496	0.0831518	1.52545	0.890969	0.617313	0.846428	1.21983
134	sum	0.988294	0.966455	0.843632	0.293272	1.44761	0.83108	0.989098	0.823688	0.944195
135	fal	1.09475	0.416076	1.0616	0.933412	0.480093	1.2606	1.07475	0.85826	0.667314
135	spr	1.18992	1.41952	0.817508	1.00076	0.873327	1.00814	0.475912	1.54092	1.25805
135	sum	1.31556	1.3174	1.53036	1.30768	0.492795	1.10716	1.45751	0.0365565	0.961917
136	spr	0.968108	0.796434	0.937695	0.100071	1.32103	0.922741	0.767546	1.02734	0.972356
136	sum	0.990678	0.948336	0.825628	0.312842	1.35291	0.859947	0.86975	0.897831	1.04062
137	spr	0.639656	0.471861	1.38856	0.750693	1.18259	0.329094	0.554991	0.546915	0.568698
137	sum	0.936438	0.535108	1.46988	1.26382	1.28263	0.463882	0.866648	1.39299	0.964003
138	spr	0.266941	0.499341	1.03429	0.570623	0.93272	0.974859	1.17847	1.07442	1.31564
138	sum	0.232799	0.405589	1.04151	0.792146	1.66106	0.345	1.01681	1.18018	0.477412
139	spr	0.677192	0.435367	1.66538	0.760018	1.41061	0.292033	0.649818	0.541907	0.594505
139	sum	0.952993	0.524541	1.51542	1.15479	1.17989	0.344293	0.74898	1.67237	0.950281
140	spr	0.365996	0.795468	0.6334	0.525246	0.46703	0.328895	0.496519	0.998987	0.577161
140	sum	0.815488	0.623098	0.516682	1.29667	0.751467	0.588366	0.841674	0.45481	0.539516
142	spr	0.35841	0.823412	0.636128	0.428752	0.353136	0.258329	0.407961	1.26852	0.518608
142	sum	0.45617	0.614416	0.388529	0.678584	0.564373	0.435039	0.513484	0.525634	0.391271
143	spr	1.53357	0.760289	1.4238	0.532413	0.133618	0.590195	0.504112	1.35416	1.48797
143	sum	1.31134	1.2278	1.27062	0.500161	0.832974	0.808575	0.70343	0.798541	1.33721
144	fal	1.10148	0.553174	0.911212	0.626602	0.542199	1.05602	1.42321	0.399894	0.513796
144	sum	1.26392	0.657233	0.786398	0.418523	0.470406	0.982893	1.48287	0.0526987	0.276609
146	fal	1.35459	1.23242	0.691883	1.70336	0.967202	0.970698	0.199423	2.15599	1.23156

## Sheet: Composite_Core_Area
an_id	Wetlands	Human Use	Pasture	Hardwood	Pine	Mixed	ShrubScrub	Ag	Road	sex
102	0.826477	0.666949	0.892215	0.547658	1.45994	1.66526	0.863367	0.587395	0.858094	M
103	0.6178	1.22913	0.762851	0.958445	0.491519	0.272381	1.67487	0.998239	0.476352	F
104	0.92935	1.16932	1.10266	1.1104	1.36447	0.826433	1.33574	1.0416	0.848488	M
107	1.25538	1.36126	1.12377	1.15994	0.160514	0.985587	1.44641	1.34792	0.650081	M
109	1.54913	0.353632	1.77639	0.681885	0.546682	0.184453	0.569188	0.631741	0.384205	F
114	1.0749	1.0747	0.233726	0.634421	0.733197	1.18286	0.395788	1.25325	0.340531	F
115	0.356376	0.962543	0.63059	0.868871	2.17862	0.583456	0.552704	0.531748	1.67111	M
121	0.976516	1.20535	1.16011	0.83282	0.980899	0.607089	0.779358	1.34072	0.617667	M
125	0.335308	0.438785	0.931999	0.54765	1.0085	0.865287	1.0175	1.06875	1.10499	F
126	1.14521	0.481156	0.911633	0.530362	1.31288	0.393641	0.403102	0.490332	0.942532	M
128	0.952938	0.446874	0.606927	0.749658	0.88692	1.21265	0.705328	1.33222	0.474315	M
131	0.786141	0.476255	0.651494	0.398903	0.445086	0.769036	0.710694	0.83465	0.823782	M
132	1.11465	1.18126	1.03186	0.925698	0.106418	0.83838	1.67229	1.00063	0.312572	F
133	1.22728	0.444581	0.778825	0.967138	1.08204	1.30003	0.683307	1.07663	0.282693	M
134	0.990927	0.862344	0.758911	0.163739	1.50074	0.844421	0.733068	0.874327	1.09541	M
135	1.21319	0.999669	0.992442	0.953029	0.594764	1.36302	0.889111	0.847746	1.12724	F
136	0.96588	0.895496	0.831765	0.208136	1.46355	0.837491	0.839338	0.829644	1.06626	F
137	0.721652	0.506662	1.47902	0.889402	1.07458	0.288638	0.669968	0.848839	0.667483	M
138	0.254764	0.444664	0.970473	0.531957	1.2233	0.637168	1.06172	1.10553	0.943945	M
139	0.741236	0.460574	1.6096	0.895781	1.15941	0.236999	0.694422	0.960214	0.651504	F
140	0.602325	0.712071	0.653598	0.945772	0.595005	0.475965	0.712766	0.794274	0.711477	M
142	0.386345	0.665741	0.486507	0.631678	0.371179	0.420968	0.436211	0.71817	0.439368	F
143	1.3896	1.13646	1.34892	0.553632	0.434344	0.694962	0.62598	1.02025	1.47782	M
144	1.0606	0.598713	0.880943	0.649693	0.498307	1.02004	1.40276	0.262084	0.456205	F
146	1.02866	0.703133	0.608146	0.695991	2.52193	2.12702	0.0274134	0.911278	0.601604	F

## Sheet: Seasonal_Selection_Refugia
an_id	season	Wetlands	Human Use	Pasture	Hardwood	Pine	Mixed	ShrubScrub	Ag	Road
102	fal	0.561812	1.09834	0.514963	0.680514	0.450612	0.624746	0.867848	4.54737	1.69883
102	spr	1.08979	0.842078	0.993313	1.0444	1.16456	1.46469	1.14161	0.428476	0.594492
102	sum	1.48271	1.2655	1.28008	2.77966	1.11531	0.746891	1.40955	0.171151	0.83806
102	win	0.44748	0.804277	1.65944	0.0810259	2.05285	2.42454	1.45858	0.418121	1.00952
103	fal	0.491007	1.32239	0.265806	1.21942	0.950982	0.511316	1.4511	1.43197	1.18337
103	spr	1.23202	0.715514	1.18032	1.02036	0.303115	0.888871	1.25852	0.587097	0.34851
103	spr	0.725389	1.15509	1.07798	0.939364	0.560942	0.376547	1.48051	0.886538	0.572772
103	sum	0.919079	1.10513	0.766157	1.21856	0.575182	1.06667	0.858238	1.07606	1.22802
103	sum	0.969381	1.05932	1.06586	0.764603	1.0802	0.924795	1.11705	0.886688	0.800636
103	win	0.762505	1.28561	0.606407	1.64898	0.546618	0.409248	1.44272	0.947002	0.344398
104	spr	0.735915	0.984331	0.847108	0.816241	2.6248	0.970946	1.21235	1.17298	0.698976
104	win	0.944108	0.994158	1.5166	1.357	0.480337	0.586799	1.20843	0.970326	0.835194
107	spr	0.693582	1.40312	1.08639	1.29599	0.778647	0.402411	1.23137	0.766481	1.10376
107	spr	1.43824	1.12725	0.938473	1.12248	0.134738	0.930819	1.68859	1.5254	0.415521
107	win	1.02828	1.41105	1.05698	0.854064	1.41582	0.922862	1.00012	0.882046	1.27689
109	spr	0.990157	1.66217	0.724698	0.1207	1.54882	1.44298	1.11779	1.29774	1.02558
109	spr	0.833413	1.81387	0.995574	0.536899	0.840889	1.23369	0.612713	1.12655	1.50106
109	win	1.68567	0.290328	1.22372	0.81821	0.417761	0.0618759	0.585971	0.68052	0.316927
114	fal	1.01462	1.10638	0.132624	0.789154	0.692569	1.52344	0.484221	1.49491	0.227566
114	win	1.25365	0.933678	0.179545	0.641155	1.03604	0.764522	0.67382	1.25559	0.328913
115	fal	0.381232	0.847982	0.609184	0.565149	2.25758	0.440531	0.611061	0.833513	1.79148
115	win	1.07302	0.473026	0.695843	1.22575	1.20931	0.489135	0.385785	1.81487	0.740466
120	win	1.49005	0.606166	0.568947	0.616766	0.0814718	1.09318	0.505024	0.472035	0.308665
121	win	0.990063	1.01786	0.872978	0.860043	1.07077	0.69166	0.730111	1.18616	0.546715
125	spr	0.281971	0.453737	0.991946	0.682245	1.18532	0.813195	1.08905	1.1601	1.07849
125	sum	0.311697	0.525717	1.30867	0.987221	1.15574	0.598921	0.976943	1.06306	0.478007
125	win	0.516542	0.486521	1.32341	0.349578	0.582135	1.38434	1.16669	0.930063	1.33222
126	spr	1.11366	0.622954	0.865922	1.10605	1.58856	0.215843	0.389874	0.738394	0.518407
126	win	1.03107	0.581312	1.05375	0.280991	0.660684	0.724555	0.241857	0.62241	1.75204
128	spr	0.738847	0.519198	0.645289	1.2355	0.691944	1.15549	0.6167	1.74505	0.480365
128	win	1.58942	0.753633	0.572214	0.678256	1.16331	0.984087	0.392388	1.34206	0.845378
131	spr	0.803253	0.590053	0.528297	0.473337	0.54491	0.692136	0.590389	0.993347	0.819168
131	sum	0.706694	0.974935	1.01403	0.943136	1.13552	1.01998	1.02876	0.180614	1.0075
132	spr	1.1087	1.5382	1.67414	1.18823	0.0589465	0.913484	1.3072	0.787927	0.465959
132	sum	0.662118	0.789969	1.62736	0.833626	0.742277	1.25964	1.15903	0.501806	1.17596
133	spr	0.780036	0.546675	0.730159	1.10254	0.627842	1.11726	0.883458	0.967985	0.537368
133	sum	1.6869	0.418086	0.810541	0.751977	1.94106	1.59135	0.508547	0.534156	0.494567
134	spr	1.00957	0.866145	0.716443	0.0375485	1.44501	0.921917	0.639377	0.840037	1.27287
134	sum	1.02555	1.00733	0.84361	0.196322	1.12618	0.929202	0.925505	0.787837	1.03391
135	fal	1.07698	0.562326	0.927774	0.981999	0.523144	1.34582	0.861279	1.07524	0.780573
135	spr	1.16074	1.46108	0.811541	1.09777	0.90793	1.02036	0.410425	1.5281	1.20691
135	sum	1.29779	1.3929	1.44571	1.34263	0.514279	1.09326	1.37902	0.111956	0.980077
136	spr	0.99968	0.878685	0.911878	0.0719659	1.14178	0.963472	0.80415	0.935195	1.0514
136	sum	1.03154	1.00747	0.818958	0.17006	1.1055	0.917285	0.802123	0.803578	1.13747
137	spr	0.671516	0.48143	1.33865	0.761696	1.24763	0.4151	0.606163	0.393524	0.647894
137	sum	0.964276	0.492024	1.44515	1.23954	1.2846	0.402876	0.812509	1.44751	0.974214
138	spr	0.256424	0.52035	1.07156	0.572166	0.915257	0.905239	1.16751	1.07131	1.14267
138	sum	0.204395	0.545924	0.99441	0.656076	1.72767	0.487648	1.11966	1.16235	0.705229
139	spr	0.688181	0.434997	1.65253	0.796057	1.46024	0.432438	0.713654	0.434296	0.748937
139	sum	0.927992	0.470076	1.44354	1.16168	1.11669	0.47545	0.691101	1.55794	1.07131
140	spr	0.574011	0.966961	1.01559	0.773877	0.662248	0.311746	0.741296	1.4447	0.915218
140	sum	0.913273	0.657519	0.590896	1.31847	0.81074	0.699659	0.910789	0.507542	0.572785
142	spr	0.461826	0.878548	0.816687	0.583223	0.394999	0.325298	0.505407	1.34697	0.597041
142	sum	0.58329	0.697324	0.509343	0.821303	0.623028	0.544585	0.57304	0.463652	0.474788
143	spr	1.42055	0.828868	1.36231	0.447428	0.339341	0.692165	0.611855	1.27751	1.25838
143	sum	1.25498	1.44481	1.35535	0.574482	1.26483	0.859354	0.871527	0.364161	1.45067
144	fal	1.2402	0.572178	0.874935	0.529107	0.622028	1.0848	1.49716	0.355337	0.454205
144	sum	1.19656	0.592577	0.963975	0.942248	0.362411	1.05086	1.36846	0.824954	0.505598
146	fal	1.3448	1.26623	0.648988	1.77804	0.952542	0.92954	0.203915	2.12435	1.26584

## Sheet: Composite_Refugia
anid	Wetlands	Human Use	Pasture	Hardwood	Pine	Mixed	ShrubScrub	Ag	Road	sex
102	0.29743	0.370792	0.867083	0.33369	1.64523	1.60743	0.96206	0.151651	0.583422	m
103	0.57811	0.594859	0.279366	0.26741	0.289768	0.370962	0.863769	0.756996	0.341569	f
104	2.09156	1.20746	0.749671	0.58226	0.517128	0.699155	1.63624	0.71292	0.509939	m
107	0.704445	0.576471	0.751298	0.747117	0.386547	0.562135	1.83759	0.141977	0.386831	m
109	2.00266	0.411837	0.427832	0.21606	0.763653	0.429953	0.939597	0.297833	0.468103	f
114	1.8005	0.680161	0.0843973	0.24888	0.444552	0.472725	0.293505	0.244621	0.0952176	f
115	0.521362	0.335033	0.407962	0.425023	1.62122	0.201114	0.296011	0.201913	0.39555	m
121	0.869269	0.751055	0.557727	0.256224	0.918617	0.368702	0.575148	0.902753	0.175185	m
125	0.230807	0.225075	0.967748	0.30808	0.540339	0.207369	1.26066	2.37534	1.23621	f
126	1.12103	0.302623	0.705054	0.608282	0.641531	0.116279	0.165394	0.190561	0.386444	m
128	1.20612	0.209363	0.316684	0.375384	1.94591	1.0303	0.189859	0.249051	0.144043	m
131	0.794186	0.345665	0.525149	0.320325	0.512081	0.645434	0.972462	0.16299	0.378999	m
132	0.786652	0.399975	0.869055	0.636554	0.348639	0.872384	2.0762	0.186558	0.372524	f
133	1.38517	0.212648	0.533989	0.457711	1.7425	0.838162	0.48053	0.108779	0.181692	m
134	1.24797	0.396384	1.02176	0.0369862	0.974579	3.75673	0.514338	0.0761373	0.223703	m
135	1.56373	0.633301	0.614134	0.499477	0.367682	1.45469	0.339126	0.068648	0.546327	f
136	1.23803	0.400439	0.986253	0.0357196	0.960286	3.6271	0.547878	0.0674041	0.223093	f
137	0.593947	0.226528	1.3052	0.504145	0.635319	0.271935	0.396695	0.0733976	0.221995	m
138	0.160535	0.247397	0.866843	0.296326	0.65482	0.169384	1.26458	2.43146	1.15636	m
139	0.57827	0.213562	1.35285	0.516086	0.60866	0.279919	0.371233	0.0887822	0.238447	f
140	0.572981	0.299887	0.655758	0.599239	0.867076	0.385072	0.68344	0.124463	0.193812	m
142	0.421422	0.252103	0.461809	0.404973	0.580067	0.372498	0.411967	0.0862683	0.118036	f
143	2.08908	0.582686	0.681815	0.258847	0.621027	0.945083	0.496745	0.31914	0.750507	m
144	0.678535	0.184072	0.932365	0.633777	0.719153	1.34969	1.31563	0.0851712	0.186275	f
146	1.27492	1.00676	0.2839	0.312235	3.97571	1.93753	0.166171	0.616868	0.58257	f
